# Supplementary material for: Analysis of Airborne Fungal Communities on Pedestrian Bridges in Urban Environments
Source: Microorganisms. 2023 Aug 16;11(8):2097. doi: 10.3390/microorganisms11082097 (PMC10458245; doi:10.3390/microorganisms11082097)
Supplement: Supplementary file 1 [file microorganisms-11-02097-s001.zip]

Archive with 1 entries (1 files):
- microorganisms-2458347-supplementary.pdf
